# Supplementary material for: Core Mycorrhizal Fungi Promote Seedling Growth in Dendrobium officinale: An Important Medicinal Orchid
Source: Plants (Basel). 2025 Mar 25;14(7):1024. doi: 10.3390/plants14071024 (PMC11990756; doi:10.3390/plants14071024)
Supplement: Supplementary file 1 [file plants-14-01024-s001.zip]

Archive with 2 entries (2 files):
- plants-3529838-supplementary.pdf
- Revised Supplementary Table.pdf
